# Supplementary material for: Factors shaping the gut bacterial community assembly in two main Colombian malaria vectors
Source: Microbiome. 2018 Aug 27;6:148. doi: 10.1186/s40168-018-0528-y (PMC6112144; doi:10.1186/s40168-018-0528-y)
Supplement: Supplementary file 8 — Script 1. Script designed to regroup OTUs in either unique or shared among sample types: water, larva and adult. (TXT 1 kb) [file 40168_2018_528_MOESM8_ESM.txt]

#This script helps to subdivide the table of OTUS, named "otus_raref", according to unique or shared OTUs among the three sample types: breeding sites, larvae or adults. 

test<-otus_raref[, colSums(otus_raref != 0) > 0]
otus_raref<-test
otusc<-otus_raref

class <- NULL
time <- Sys.time()

for (i in 1:length(colnames(as.matrix(otusc)))){
  if(sum(subset(otusc[,i],subset=env$Samp_type == 'Adult'))>0 &&sum(subset(otusc[,i],subset=env$Samp_type != 'Adult'))==0)
    class[i]<-"Uniad"
  else if (sum(subset(otusc[,i],subset=env$Samp_type == 'BS'))>0 &&sum(subset(otusc[,i],subset=env$Samp_type != 'BS'))==0)
    class[i]<-"uniBS"
  else if (sum(subset(otusc[,i],subset=env$Samp_type == 'Larva'))>0 &&sum(subset(otusc[,i],subset=env$Samp_type != 'Larva'))==0)
    class[i]<-"unil"
  else if (sum(subset(otusc[,i],subset=env$Samp_type == 'Larva'))>0 &&sum(subset(otusc[,i],subset=env$Samp_type == 'BS'))>0&&sum(subset(otusc[,i],subset=env$Samp_type == 'Adult'))==0)
    class[i]<-"BSl"
  else if (sum(subset(otusc[,i],subset=env$Samp_type == 'Adult'))>0 &&sum(subset(otusc[,i],subset=env$Samp_type == 'BS'))>0&&sum(subset(otusc[,i],subset=env$Samp_type == 'Larva'))==0)
    class[i]<-"BSa"
  else if (sum(subset(otusc[,i],subset=env$Samp_type == 'Adult'))>0 &&sum(subset(otusc[,i],subset=env$Samp_type == 'larva'))>0&&sum(subset(otusc[,i],subset=env$Samp_type == 'BS'))==0)
    class[i]<-"al"
  else class[i]<-"shared"	
}
Sys.time()-time
dim(otusc)

otugroup<-data.frame(cbind(names(otusc),class))
rownames(otugroup)<-as.character(otugroup$V1)
otugroup$V1<-NULL
otu_category <- otusc
colnames(otu_category) <-otugroup$class

#Separate these groups of OTUs 
uniadult <-otusc[,colnames(otu_category)=="Uniad"]#OTU table with only those OTUs unique from lakes
uniBS <-otusc[,colnames(otu_category)=="uniBs"]
unilarva <-otusc[,colnames(otu_category)=="uniL"]
BSl <-otusc[,colnames(otu_category)=="BsL"]
BSa <-otusc[,colnames(otu_category)=="BsA"]
al <-otusc[,colnames(otu_category)=="LA"]
shared<-otusc[,colnames(otu_category)=="BsLA"]
