# Supplementary material for: Factors shaping the gut bacterial community assembly in two main Colombian malaria vectors
Source: Microbiome. 2018 Aug 27;6:148. doi: 10.1186/s40168-018-0528-y (PMC6112144; doi:10.1186/s40168-018-0528-y)
Supplement: Supplementary file 9 — Script 2. Script designed to obtain the most abundant OTUs for each sample type: water, larva and adult. (TXT 803 bytes) [file 40168_2018_528_MOESM9_ESM.txt]

# This script helps to identify in which group there is the maximal abundance of each OTU, and relocate OTUs, in this case, based on the sample type: breading sites, larvae or adults. "shared" is referred to the table containing all OTUs common to the three sample types (BsLA).

otu1<-shared 
mx1<-apply(otu1,2,max)
n<-nrow(otu1)
mxx1<-do.call("rbind", replicate(n,mx1,simplify=FALSE))
xxx1<-ifelse(otu1==mxx1,1,0)

names(env)

otu1<-as.data.frame(as.matrix(xxx1))

	class <- NULL

for (i in 1:length(names(otu1))){
	if(sum(subset(otu1[,i],subset=env$Samp_type == 'BS'))>0)
	class[i]<-"BSmax"
	else if (sum(subset(otu1[,i], subset=env$Samp_type == 'Larva'))>0)
	class[i]<-'Larvamax'
	else if (sum(subset(otu1[,i], subset=env$Samp_type == 'Adult'))>0)
	class[i]<-'Adultmax'
	else class[i]<-'Other'	
}
